# Supplementary material for: Comparative analyses of Legionella species identifies genetic features of strains causing Legionnaires’ disease
Source: Genome Biol. 2014 Nov 3;15(11):505. doi: 10.1186/s13059-014-0505-0 (PMC4256840; doi:10.1186/s13059-014-0505-0)
Supplement: Additional file 14: Figure S9. — Phylogenetic reconstruction for Legionella proteins that were probably transferred horizontally from eukaryotic organisms. Groups of homologous sequences were aligned with MUSCLE [89], unambiguously aligned positions were automatically selected using the multiple alignment trimming program BMGE [84] with low stringency parameters. After trimming, phylogenetic analysis was done using maximum likelihood. [file 13059_2014_505_MOESM14_ESM.zip]

Archive with 3 entries (3 files):
- 1086350395137407_add14.pdf
- 1086350395137407_add15.pdf
- 1086350395137407_add16.pdf
